# Supplementary material for: A New Tool for Exploring Climate Change Induced Range Shifts of Conifer Species in China
Source: PLoS One. 2014 Sep 30;9(9):e98643. doi: 10.1371/journal.pone.0098643 (PMC4181978; doi:10.1371/journal.pone.0098643)
Supplement: File S1 — AML file for calculating PRS indices (I, O).An AML script file under ARCGIS 8.3 Workstation for calculating PRS indices I and O. (AML) [file pone.0098643.s001.aml]

grid

&s file_unit = [open AbiesIO.txt openstatus -write]

/* calculate %index%
&DO index &LIST 01 02 03 04 05 06 07 08 09 10 11 12
   &s record = T%index% 
   &type [write %file_unit% %record%]

   &workspace T%index%
   &DO scenario &LIST A1BY50 A1BY90 A2Y50 A2Y90 B1Y50 B1Y90
        &s record = %scenario% 
        &type [write %file_unit% %record%]
        AA = T%index%cur
        BB = med%scenario%
        AIB = min(AA, BB)
        AUB = max(AA, BB)

        &Describe AA
        &S cAA = %GRD$mean% 
        &Describe BB
        &S cBB = %GRD$mean% 
        &Describe AIB
        &S cAIB = %GRD$mean% 
        &Describe AUB
        &S cAUB = %GRD$mean% 
  &s record = %cAA% 
  &type [write %file_unit% %record%] 
  &s record = %cBB% 
  &type [write %file_unit% %record%] 
  &s record = %cAIB% 
  &type [write %file_unit% %record%] 
  &s record = %cAUB% 
  &type [write %file_unit% %record%]
         
        kill AA
        kill BB
        Kill AIB
        kill AUB 

   &END
/* END of scenario
   &workspace ..

&END
/* END of index

&type [close -all]

quit
