# Supplementary material for: A New Tool for Exploring Climate Change Induced Range Shifts of Conifer Species in China
Source: PLoS One. 2014 Sep 30;9(9):e98643. doi: 10.1371/journal.pone.0098643 (PMC4181978; doi:10.1371/journal.pone.0098643)
Supplement: File S2 — AML file for calculating PRS indices (Dx, Dy, Dz).An AML script file under ARCGIS 8.3 Workstation for calculating PRS indices Dx, Dy, and Dz. (AML) [file pone.0098643.s002.aml]

grid

&s file_unit = [open AbiesXYZ.txt openstatus -write]

/* calculate %index%
&DO index &LIST 01 02 03 04 05 06 07 08 09 10 11 12

   &s record = T%index% 
   &type [write %file_unit% %record%]

   &workspace T%index%
   &DO scenario &LIST A1BY50 A1BY90 A2Y50 A2Y90 B1Y50 B1Y90
        &s record = %scenario% 
        &type [write %file_unit% %record%]

        AA = T%index%cur
        BB = med%scenario%
        
        ColAA = col * AA
        RowAA = row * AA
        AltAA = Alt * AA
        
        ColBB = col * BB
        RowBB = row * BB
        AltBB = Alt * BB

        &Describe AA
        &S cAA = %GRD$mean% 
        &Describe BB
        &S cBB = %GRD$mean% 

        &Describe ColAA
        &S cColAA = %GRD$mean% 
        &Describe ColBB
        &S cColBB = %GRD$mean% 

        &Describe RowAA
        &S cRowAA = %GRD$mean% 
        &Describe RowBB
        &S cROwBB = %GRD$mean% 

        &Describe AltAA
        &S cAltAA = %GRD$mean% 
        &Describe AltBB
        &S cAltBB = %GRD$mean% 
   
  &s record = %cAA% 
  &type [write %file_unit% %record%] 
  &s record = %cBB% 
  &type [write %file_unit% %record%] 

  &s record = %cColAA% 
  &type [write %file_unit% %record%] 
  &s record = %cColBB% 
  &type [write %file_unit% %record%] 

  &s record = %cRowAA% 
  &type [write %file_unit% %record%] 
  &s record = %cRowBB% 
  &type [write %file_unit% %record%] 

  &s record = %cAltAA% 
  &type [write %file_unit% %record%] 
  &s record = %cAltBB% 
  &type [write %file_unit% %record%] 
   
   kill AA
   kill BB
   kill ColAA
   kill ColBB
   kill RowAA
   kill RowBB
   kill AltAA
   kill AltBB
         
   &END
/* END of scenario
   &workspace ..

&END
/* END of index

&type [close -all]

quit
