# Supplementary material for: A New Tool for Exploring Climate Change Induced Range Shifts of Conifer Species in China
Source: PLoS One. 2014 Sep 30;9(9):e98643. doi: 10.1371/journal.pone.0098643 (PMC4181978; doi:10.1371/journal.pone.0098643)
Supplement: File S3 — R file for plotting PRS_Chart. A R script file under R version 2.15.1 for plotting PRS_Chart. (R) [file pone.0098643.s003.r]

myplot <- function(name, ii, oo, dx, dy, dz)
{
 
##  sid <- as.character(id)
  filename <- paste(name, ".pdf", sep = "")
  pdf(file = filename)

  grid.rect(x = unit(0.5, "npc"), y = unit(0.5, "npc"),
          width = unit(0.95, "npc"), height = unit(0.95, "npc"),
          just = "centre")

  grid.circle(0.5, 0.5, 0.2, default.units="npc", name=NULL,gp=gpar(), draw=TRUE, vp=NULL)

  cy_x <- c(sin(seq(1,90) * 3.14159 / 180), 
            sin(seq(90,1, by = -1) * 3.14159 / 180),
            -sin(seq(1,90) * 3.14159 / 180),
            -sin(seq(90,1, by = -1) * 3.14159 / 180))
  cy_x <- cy_x*0.2 + 0.5

  cy_y <- c(cos(seq(1,90) * 3.14159 / 180), 
            -cos(seq(90,1, by = -1) * 3.14159 / 180),
            -cos(seq(1,90) * 3.14159 / 180),
            cos(seq(90,1, by = -1) * 3.14159 / 180))
  cy_y <- cy_y*0.2 + 0.5

  if( oo > 0.05)
    { 
    i_start = 180 - oo*180
    i_end = 180 + oo*180
    pie_x <- c(0.5)
    pie_y <- c(0.5)
    for(i in i_start: i_end)
      {
       pie_x <- c(pie_x, cy_x[i])
       pie_y <- c(pie_y, cy_y[i])
      }
    grid.polygon(pie_x, pie_y, default.units="npc", gp=gpar(fill = 2), draw=TRUE, vp=NULL)
    } 
 
  ir <- sqrt(1.0 + ii) 
  if(ir > 0.1)
  {
    if (ir > 2.4) ir <- 2.4
    ir <- ir*0.2
    grid.circle(0.5, 0.5, ir, default.units="npc", name=NULL,
      gp=gpar(col="blue", lty = 2, lex = 6.0), draw=TRUE, vp=NULL)
  }

  dr = sqrt(dx**2 + dy**2) 
  if ( dr > 0.1)
  {  
     ldr <- log10(dr * 10)
     if (ldr < 0.1) ldr <- 0.1
     if (ldr > 2.4) ldr <- 2.4
     ldx = dx * ldr / dr
     ldy = dy * ldr / dr
     
     ldx = ldx * 0.2
     ldy = ldy * 0.2
     
     grid.arrows(x = unit(c(0.5, 0.5+ldx), "npc"),
          y = unit(c(0.5, 0.5+ldy), "npc"), 
          default.units = "npc", 
          gp=gpar(col = "blue", lex =6.0 ), draw = TRUE, vp = NULL)
  }

  if(abs(dz) > 10)
  {
     ldz <- log10( abs(dz) / 10.0)
     if(ldz < 0.1) ldz <- 0.1
     if(ldz > 2.4) ldz <- 2.4
     if (dz < 0.0) ldz <- -ldz
     ldz = ldz * 0.2


    grid.arrows(x = unit(c(0.5, 0.5), "npc"),
          y = unit(c(0.5, 0.5+ldz), "npc"), 
          default.units = "npc", 
          gp=gpar(col = "black", lex = 6.0), draw = TRUE, vp = NULL)
  }

  dev.off()

  list( status = " OK!")
}
